# Supplementary material for: Using Genomics to Design a Pathovar-Specific Loop-Mediated Isothermal Amplification (LAMP) Assay, for the Improved Detection of Xanthomonas citri pv. citri
Source: Microorganisms. 2022 Jun 2;10(6):1153. doi: 10.3390/microorganisms10061153 (PMC9229019; doi:10.3390/microorganisms10061153)
Supplement: Supplementary file 1 [file microorganisms-10-01153-s001.zip]

Archive with 3 entries (3 files):
- Figure_S1_LAMP_region.svg
- Figure_S2_DotA_aln.svg
- Supplementary Table S1.xlsx
