# Supplementary material for: Using Genomics to Design a Pathovar-Specific Loop-Mediated Isothermal Amplification (LAMP) Assay, for the Improved Detection of Xanthomonas citri pv. citri
Source: Microorganisms. 2022 Jun 2;10(6):1153. doi: 10.3390/microorganisms10061153 (PMC9229019; doi:10.3390/microorganisms10061153)
Supplement: Supplementary file 1 [file microorganisms-10-01153-s001.zip › Supplementary Table S1.xlsx]

## Sheet: Sheet1
	Identity as recorded in DAR collection
DAR82613	Xanthomonas citri malvacearum
DAR82616	Xanthomonas citri malvacearum
DAR82618	Xanthomonas citri malvacearum
DAR82631	Xanthomonas citri malvacearum
DAR82651	Xanthomonas citri malvacearum
DAR82652	Xanthomonas citri malvacearum
DAR82757	Xanthomonas citri malvacearum
DAR82775	Xanthomonas citri malvacearum
DAR82776	Xanthomonas citri malvacearum
DAR82778	Xanthomonas citri malvacearum
DAR82779	Xanthomonas citri malvacearum
DAR82786	Xanthomonas citri malvacearum
DAR82827	Xanthomonas citri malvacearum
DAR82834	Xanthomonas citri malvacearum
DAR82835	Xanthomonas citri malvacearum
DAR82836	Xanthomonas citri malvacearum
DAR82837	Xanthomonas citri malvacearum
DAR82838	Xanthomonas citri malvacearum
DAR82839	Xanthomonas citri malvacearum
DAR82840	Xanthomonas citri malvacearum
DAR82841	Xanthomonas citri malvacearum
DAR82842	Xanthomonas citri malvacearum
DAR82843	Xanthomonas citri malvacearum
DAR82844	Xanthomonas citri malvacearum
DAR82850	Xanthomonas citri malvacearum
DAR82851	Xanthomonas citri malvacearum
DAR82852	Xanthomonas citri malvacearum
DAR82853	Xanthomonas citri malvacearum
DAR82854	Xanthomonas citri malvacearum
DAR82855	Xanthomonas citri malvacearum
DAR82856	Xanthomonas citri malvacearum
DAR82857	Xanthomonas citri malvacearum
DAR82859	Xanthomonas citri malvacearum
DAR82860	Xanthomonas citri malvacearum
DAR25229	Xanthomonas axonopodis vitians
DAR26836	Xanthomonas axonopodis malvacearum
DAR26840	Xanthomonas axonopodis malvacearum
DAR26841	Xanthomonas axonopodis malvacearum
DAR26842	Xanthomonas axonopodis malvacearum
DAR26843	Xanthomonas axonopodis malvacearum
DAR26844	Xanthomonas axonopodis malvacearum
DAR26847	Xanthomonas axonopodis malvacearum
DAR26848	Xanthomonas axonopodis malvacearum
DAR26849	Xanthomonas axonopodis malvacearum
DAR26850	Xanthomonas axonopodis malvacearum
DAR26851	Xanthomonas axonopodis malvacearum
DAR26852	Xanthomonas axonopodis malvacearum
DAR26861	Xanthomonas axonopodis malvacearum
DAR26862	Xanthomonas axonopodis malvacearum
DAR26863	Xanthomonas axonopodis malvacearum
DAR26864	Xanthomonas axonopodis malvacearum
DAR26865	Xanthomonas axonopodis malvacearum
DAR26866	Xanthomonas axonopodis malvacearum
DAR26867	Xanthomonas axonopodis malvacearum
DAR26868	Xanthomonas axonopodis malvacearum
DAR26869	Xanthomonas axonopodis malvacearum
DAR26870	Xanthomonas axonopodis malvacearum
DAR26871	Xanthomonas axonopodis malvacearum
DAR26873	Xanthomonas axonopodis malvacearum
DAR26874	Xanthomonas axonopodis malvacearum
DAR26875	Xanthomonas axonopodis malvacearum
DAR26876	Xanthomonas axonopodis malvacearum
DAR26878	Xanthomonas axonopodis malvacearum
DAR26880	Xanthomonas axonopodis malvacearum
DAR26881	Xanthomonas axonopodis malvacearum
DAR26882	Xanthomonas axonopodis malvacearum
DAR26883	Xanthomonas axonopodis malvacearum
DAR26885	Xanthomonas axonopodis malvacearum
DAR26887	Xanthomonas axonopodis malvacearum
DAR26888	Xanthomonas axonopodis malvacearum
DAR26889	Xanthomonas axonopodis malvacearum
DAR26895	Xanthomonas axonopodis dieffenbachiae
DAR26901	Xanthomonas axonopodis malvacearum
DAR26902	Xanthomonas axonopodis malvacearum
DAR26903	Xanthomonas axonopodis malvacearum
DAR26904	Xanthomonas axonopodis malvacearum
DAR26905	Xanthomonas axonopodis malvacearum
DAR26906	Xanthomonas axonopodis malvacearum
DAR26908	Xanthomonas axonopodis glycines
DAR26909	Xanthomonas axonopodis malvacearum
DAR26910	Xanthomonas axonopodis malvacearum
DAR26911	Xanthomonas axonopodis malvacearum
DAR26912	Xanthomonas axonopodis malvacearum
DAR26926	Xanthomonas axonopodis glycines
DAR26927	Xanthomonas citri malvacearum
DAR26928	Xanthomonas citri malvacearum
DAR26929	Xanthomonas axonopodis
DAR26934	Xanthomonas citri malvacearum
DAR26938	Xanthomonas axonopodis malvacearum
DAR26939	Xanthomonas axonopodis malvacearum
DAR26940	Xanthomonas axonopodis malvacearum
DAR26941	Xanthomonas axonopodis malvacearum
DAR26943	Xanthomonas axonopodis malvacearum
DAR26944	Xanthomonas axonopodis malvacearum
DAR26945	Xanthomonas axonopodis malvacearum
DAR26946	Xanthomonas axonopodis malvacearum
DAR26947	Xanthomonas axonopodis malvacearum
DAR26948	Xanthomonas axonopodis malvacearum
DAR29063	Xanthomonas axonopodis malvacearum
DAR30517	Xanthomonas axonopodis malvacearum
DAR30518	Xanthomonas axonopodis malvacearum
DAR30519	Xanthomonas axonopodis malvacearum
DAR30520	Xanthomonas axonopodis malvacearum
DAR30521	Xanthomonas axonopodis malvacearum
DAR30522	Xanthomonas axonopodis malvacearum
DAR30526	Xanthomonas axonopodis vitians
DAR30547	Xanthomonas axonopodis vitians
DAR31975	Xanthomonas axonopodis vitians
DAR33340	Xanthomonas axonopodis begoniae
DAR33342	Xanthomonas axonopodis glycines
DAR33352	Xanthomonas axonopodis glycines
DAR33380	Xanthomonas axonopodis malvacearum
DAR33381	Xanthomonas axonopodis malvacearum
DAR33382	Xanthomonas axonopodis malvacearum
DAR33383	Xanthomonas axonopodis malvacearum
DAR33384	Xanthomonas axonopodis malvacearum
DAR33385	Xanthomonas axonopodis malvacearum
DAR33386	Xanthomonas axonopodis malvacearum
DAR33387	Xanthomonas axonopodis malvacearum
DAR33389	Xanthomonas axonopodis malvacearum
DAR33392	Xanthomonas axonopodis malvacearum
DAR33393	Xanthomonas axonopodis malvacearum
DAR33394	Xanthomonas axonopodis malvacearum
DAR33395	Xanthomonas axonopodis malvacearum
DAR33396	Xanthomonas axonopodis malvacearum
DAR33421	Xanthomonas axonopodis malvacearum
DAR33424	Xanthomonas axonopodis glycines
DAR34859	Xanthomonas axonopodis glycines
DAR34860	Xanthomonas axonopodis glycines
DAR34861	Xanthomonas axonopodis glycines
DAR34862	Xanthomonas axonopodis glycines
DAR34863	Xanthomonas axonopodis glycines
DAR34864	Xanthomonas axonopodis glycines
DAR34865	Xanthomonas axonopodis glycines
DAR34866	Xanthomonas axonopodis glycines
DAR34868	Xanthomonas axonopodis glycines
DAR34869	Xanthomonas axonopodis glycines
DAR34870	Xanthomonas axonopodis glycines
DAR34871	Xanthomonas axonopodis glycines
DAR34894	Xanthomonas axonopodis phaseoli
DAR35658	Xanthomonas axonopodis alfalfae
DAR35659	Xanthomonas axonopodis alfalfae
DAR35718	Xanthomonas axonopodis malvacearum
DAR41294	Xanthomonas axonopodis phaseoli
DAR49310	Xanthomonas axonopodis glycines
DAR49847	Xanthomonas axonopodis glycines
DAR49848	Xanthomonas axonopodis glycines
DAR49864	Xanthomonas axonopodis glycines
DAR54703	Xanthomonas axonopodis begoniae
DAR54705	Xanthomonas axonopodis glycines
DAR58707	Xanthomonas axonopodis glycines
DAR58726	Xanthomonas axonopodis phaseoli
DAR63291	Xanthomonas axonopodis malvacearum
DAR65944	Xanthomonas axonopodis phaseoli
DAR65945	Xanthomonas axonopodis phaseoli
DAR69819	Xanthomonas axonopodis begoniae
DAR77784	Xanthomonas axonopodis
